# Supplementary material for: Social return on investment (SROI) method to evaluate physical activity and sport interventions: a systematic review
Source: Int J Behav Nutr Phys Act. 2020 Feb 27;17:26. doi: 10.1186/s12966-020-00931-w (PMC7047368; doi:10.1186/s12966-020-00931-w)
Supplement: Supplementary file 2 — Additional file 2. Quality assessment [file 12966_2020_931_MOESM2_ESM.xlsx]

## Sheet: Principles and stages of SROI
		Fundamental principles of SROI and stages as described in Nicholls et al. [9]
		The principles of SROI	Description of the principles
		Involve stakeholders	Informing what gets measured and how it is measured and valued by involving stakeholders
		Understand what changes	Articulating how change is created and evaluate through evidence gathered, recognising positive and negative changes as well as those that are intended and unintended
		Value the things that matter	Using financial proxies to recognise the value of the outcomes. Many outcomes are not traded in markets and their value is not recognised
		Only include what is material	Determining what information and evidence must be included in the accounts to give a true and fair picture and draw reasonable conclusions about impact
		Do not over-claim	Only claim the value that organisations are responsible for creating
		Be transparent	Demonstrating the basis on which the analysis may be considered accurate and honest, and showing that it will be reported and discussed with stakeholders
		Verify the result	Ensuring appropriate independent assurance
		The stages in SROI	Description of stages
		1. Establishing scope and identifying key stakeholders	Setting clear boundaries about what the SROI analysis will cover, who will be involved in the process and how
		2. Mapping outcomes	Through engaging with the stakeholders, developing an impact map (also called theory of change), which shows the relationship between inputs, outputs and outcomes
		3. Evidencing outcomes and giving them a value	Finding data to show whether outcomes have happened and then valuing them
		4. Establishing impact	Eliminating all aspects of change that would have happened anyway or are a result of other factors
		5. Calculating the SROI	Adding all the benefits, subtracting any negatives, comparing the result to the investment and performing sensitivity analysis
		6. Reporting, using and embedding	Sharing findings with stakeholders and responding to them, embedding good outcomes processes and verification of the report
		Ref.: Nicholls J, Lawlor E, Neitzert E, Goodspeed T. A guide to social return on investment. 2nd ed. London: The Cabinet Office; 2012. https://ccednet-rcdec.ca/sites/ccednet-rcdec.ca/files/a_guide_to_social_return_on_investment_revised.pdf. Accessed 25 Aug 2018.

## Sheet: Quality assessment
		Study ref. number
Dimensions	Criterions	31	32	33	34	35	36	37	44	46	38	39	40	41	45	42	43	30	Total		Total (%)
1. Transparency about why SROI was chosen	1. Linked to context discussion?	0	0	0	0	1	0	1	1	0	0	0	1	1	0	1	0	0	6		0.352941
2. Documentation of the analysis	2. Analysis well documented?	1	1	1	0	1	0	1	0	1	1	0	1	1	0	1	1	0	11		0.647059
2. Documentation of the analysis	3. Impact map used?	0	1	0	1	0	1	1	0	1	0	0	1	1	1	0	0	1	9		0.529412
3. Study design (approximation of ‘dead-weight’)	4. Control group setup applied?	0	0	0	0	0	0	0	0	0	0	0	0	0	0	0	0	0	0		0
3. Study design (approximation of ‘dead-weight’)	5. Ex ante – ex post observations performed?	0	0	0	0	0	0	1	0	0	0	0	0	0	0	1	1	0	3		0.176471
4. Precision of the analysis	6. Indicators valid & comprehensive?	0	1	0	1	1	1	1	0	1	1	1	1	1	0	1	1	0	12		0.705882
4. Precision of the analysis	7. Proxies valid & comprehensive?	1	0	1	1	1	1	1	0	1	0	1	1	1	0	1	1	1	13		0.764706
4. Precision of the analysis	8. Social effects captured? (qualitatively)	0	1	0	1	1	1	1	1	1	1	0	1	1	0	1	1	0	12		0.705882
4. Precision of the analysis	9. Social effects captured? (quantitatively)	0	0	0	0	1	1	1	1	1	1	0	0	0	0	1	1	0	8		0.470588
5. Reflection of the results	10. Limitations discussed?	1	1	1	1	1	0	1	0	1	1	1	1	1	0	1	1	1	14		0.823529
5. Reflection of the results	11. SROI ratio interpreted?	0	1	0	1	1	1	1	1	0	0	0	1	1	1	1	1	0	11		0.647059
5. Reflection of the results	12. Sensitivity analysis performed?	0	1	1	1	1	0	1	0	1	0	1	1	1	0	1	1	1	12		0.705882
	Score	3	7	4	7	9	6	11	4	8	5	4	9	9	2	10	9	4
	7 et +	9	0.529412
										Score	Nb studies	% studies
							0			1	0	0
							2			2	1	0.0588235
							3			3	1	0.0588235
							16			4	4	0.235294
							5			5	1	0.0588235
							6			6	1	0.0588235
							14			7	2	0.117647
							8			8	1	0.0588235
							36			9	4	0.235294
							10			10	1	0.0588235
							11			11	1	0.0588235
							0			12	0	0
										Total	17	1
										Mean	6.52941
										Median	7
