# Supplementary material for: Social return on investment (SROI) method to evaluate physical activity and sport interventions: a systematic review
Source: Int J Behav Nutr Phys Act. 2020 Feb 27;17:26. doi: 10.1186/s12966-020-00931-w (PMC7047368; doi:10.1186/s12966-020-00931-w)
Supplement: Supplementary file 3 — Additional file 3. Outcome groups and categories [file 12966_2020_931_MOESM3_ESM.xlsx]

## Sheet: Outcomes groups and categories
	Type of outcomes	Personal Resources (PR)	Community Resources (CR)	Regional Resources (RR)	Organisational Resources (OR)	Public Resources (PuR)	Societal Resources (SR)	Environmental Resources (ER)	Negative Outcomes (NO)
	Occurs in X studies (% of total)	17 (100%)	11 (65%)	6 (35%)	5 (29%)	4 (24%)	2 (12%)	0 (0%)	0 (0%)
	Valued in X studies (% of total)	13 (76%)	7 (41%)	6 (35%)	5 (29%)	4 (24%)	2 (12%)	0 (0%)	0 (0%)
	Indicators categories in this group	Physical health (occurs in 14 studies, valued in 9)	More social contacts/improved inclusion/improved relationships	Economic development (productivity, employment)	Retain or gain volunteer who provide essential services	Reduced burden to the State through healthier lifestyles and reduced obesity	Better understanding of ethnicity and disability
		Mental health and wellbeing (subjective wellbeing) (occurs in 13 studies, valued in 11)	Levels of social trust	Attract and retain families in the region	Productivity gains within the organisation	Reduced burden to the State through reduction in anti-social behaviour (as additional analysis)	Interact with others from different cultural and social backgrounds
		Acquisition of new knowledge and skills	Reduction of anti-social behaviour and criminal incidences		Increased capacity for organisations	Lower NEET cost	Awareness of gender equality
		Levels of self-efficacy/ Empowerment (confidence, control of destiny, self-motivation)	Social connectedness support of other community group			Fiscal benefits
		Educational attainment	Community role models
		Levels of self-esteem	Civic pride
		Development of positive attitudes
		Sport performance
		Beneficiary savings (discounted access to facilities)
